# Supplementary material for: A Cross-Sectional Study of the Relationship between Serum Creatine Kinase and Liver Biochemistry in Patients with Rhabdomyolysis
Source: J Clin Med. 2019 Dec 28;9(1):81. doi: 10.3390/jcm9010081 (PMC7019809; doi:10.3390/jcm9010081)
Supplement: Supplementary file 1 [file jcm-09-00081-s001.zip]

Archive with 2 entries (2 files):
- Supplementary Figure S1.pdf
- Supplementary Table S1.pdf
